# Supplementary material for: Functional Expression of Recombinant Candida auris Proteins in Saccharomyces cerevisiae Enables Azole Susceptibility Evaluation and Drug Discovery
Source: J Fungi (Basel). 2023 Jan 27;9(2):168. doi: 10.3390/jof9020168 (PMC9960696; doi:10.3390/jof9020168)
Supplement: Supplementary file 1 [file jof-09-00168-s001.zip]

Archive with 1 entries (1 files):
- jof-2145332-supplementary.docx
